# Supplementary material for: Integrative Analyses of Circulating Proteins and Metabolites Reveal Sex Differences in the Associations with Cardiac Function among DCM Patients
Source: Int J Mol Sci. 2024 Jun 21;25(13):6827. doi: 10.3390/ijms25136827 (PMC11241450; doi:10.3390/ijms25136827)
Supplement: Supplementary file 1 [file ijms-25-06827-s001.zip]

Archive with 1 entries (1 files):
- ijms-3023806-supplementary.pdf
